# Supplementary material for: mRNA-based precision targeting of neoantigens and tumor-associated antigens in malignant brain tumors
Source: Genome Med. 2024 Jan 25;16:17. doi: 10.1186/s13073-024-01281-z (PMC10809449; doi:10.1186/s13073-024-01281-z)
Supplement: Supplementary file 3 — Additional file 3. This extended file contains the peptide information used for the immunogenicity assay for the 4 brain tumor models discussed in this paper. [file 13073_2024_1281_MOESM3_ESM.xlsx]

## Sheet: Kluc
Group	Antigen type	Antigen	Peptide sequence
Kluc Neo_1	Neoantigen	Slfn9	ASVCHSNM
Kluc Neo_2	Neoantigen	Tada2a	MTSDFPAL
Kluc Neo_3	Neoantigen	Tada2a	IMTSDFPAL
Kluc Neo_4	Neoantigen	Mcm3	VTIAMAGI
Kluc TAA_1	TAA	Chrna1	AIVKFTKV
Kluc TAA_2	TAA	Chrna2	AIVKFTKVL
Kluc TAA_3	TAA	Chrna3	VFIDTIPNI
Kluc TAA_4	TAA	Ifnb1	RNFLIIRRL
Kluc TAA_5	TAA	Gm773	KHFSVYNL
Kluc TAA_6	TAA	Tm4sf19	VTYLMRGL
Kluc TAA_7	TAA	Tm4sf20	RNYLYDRSL
Kluc TAA_8	TAA	Gm2663	IIFFFTFL
OVA	-	OVA albumin	SIINFEKL

## Sheet: GL261
Group	Antigen type	Antigen	Peptide sequence
GL261 Neo_1	Neoantigen	mTmem2	VMLENGYTI
GL261 Neo_2	Neoantigen	mRtn2	AIFNGFTL
GL261 Neo_3	Neoantigen	mImp3	AALLNKLYA
GL261 Neo_4	Neoantigen	Pcf11	ASRFYIPL
GL261 Neo_5	Neoantigen	Myo9a	ISYKKKTYL
GL261 Neo_6	Neoantigen	Rad54b	VRFCFQGL
GL261 TAA_1	TAA	Dppa4	RAFPEQML
GL261 TAA_2	TAA	Gdf3-201	KAVCVPTKL
GL261 TAA_3	TAA	Gdf3-201	LNSSNYAFM
GL261 TAA_4	TAA	Gdf3-201	HASLLVVTL
GL261 TAA_5	TAA	Gdf3-201	QLFINFQDL
GL261 TAA_6	TAA	Gdf3-201	SAIKEKAKL
GL261 TAA_7	TAA	Gdf3-201	VLYFNLSAI
GL261 TAA_8	TAA	Gm773	FDMKNVEDL
GL261 TAA_9	TAA	Intu	KPAPRNLEDL
GL261 TAA_10	TAA	Tex19.2	AAFLVVKNM
GL261 TAA_11	TAA	Tex19.2	LGPQEAVPL
GL261 TAA_12	TAA	Tex19.2	YHLVHGEQM
OVA	-	OVA albumin	SIINFEKL

## Sheet: NSC
Group	Antigen type	Antigen	Peptide sequence
NSC Neo_1	Neoantigen	Slc10a4	CQFSFLPL
NSC Neo_2	Neoantigen	Cilp	MAPLRFSGV
NSC Neo_3	Neoantigen	Nphp4	RAFLHPLL
NSC Neo_4	Neoantigen	Ap4e1	ASLSFLDGV
NSC Neo_5	Neoantigen	Plcxd2	IARGLVAGL
NSC TAA_1	TAA	Cer1	FMFRKGPAF
NSC TAA_2	TAA	Gdf3-201	KAVCVPTKL
NSC TAA_3	TAA	Gdf3-201	LNSSNYAFM
NSC TAA_4	TAA	Gdf3-201	HASLLVVTL
NSC TAA_5	TAA	Gdf3-201	QLFINFQDL
NSC TAA_6	TAA	Gdf3-201	SAIKEKAKL
NSC TAA_7	TAA	Gdf3-201	VLYFNLSAI
NSC TAA_8	TAA	Gm4792	TQTASVWTL
NSC TAA_9	TAA	Gm4792	SGISRITSF
NSC TAA_10	TAA	Neurod4	SGHVHSTPF
NSC TAA_11	TAA	Neurod4	LSISGNFSL
NSC TAA_12	TAA	Neurod4	KGLSSQNEM
NSC TAA_13	TAA	Neurod4	YGHMETHSL
NSC TAA_14	TAA	Nhlh1	MMLNSDTM
NSC TAA_15	TAA	Tex13b	RSAAHALAL
OVA	-	OVA albumin	SIINFEKL

## Sheet: Ptch
Group	Antigen type	Antigen	Peptide sequence
Ptch Neo_1	Neoantigen	Atxn7	SVFSLFPSL
Ptch Neo_2	Neoantigen	Tsr1	CGFRRFRAL
Ptch Neo_3	Neoantigen	Zfp273	AFYRSVNL
Ptch Neo_4	Neoantigen	Dstyk	LHRDFYTGL
Ptch Neo_5	Neoantigen	Mtrr	FAHLRYGLL
Ptch TAA_1	TAA	Cer1	FMFRKGPAF
Ptch TAA_2	TAA	Gdf3-201	KAVCVPTKL
Ptch TAA_3	TAA	Gdf3-201	LNSSNYAFM
Ptch TAA_4	TAA	Gdf3-201	HASLLVVTL
Ptch TAA_5	TAA	Gdf3-201	QLFINFQDL
Ptch TAA_6	TAA	Gdf3-201	SAIKEKAKL
Ptch TAA_7	TAA	Gdf3-201	VLYFNLSAI
Ptch TAA_8	TAA	Gm4792	TQTASVWTL
Ptch TAA_9	TAA	Gm4792	SGISRITSF
Ptch TAA_10	TAA	Neurod4	SGHVHSTPF
Ptch TAA_11	TAA	Neurod4	LSISGNFSL
Ptch TAA_12	TAA	Neurod4	KGLSSQNEM
Ptch TAA_13	TAA	Neurod4	YGHMETHSL
Ptch TAA_14	TAA	Nhlh1	MMLNSDTM
Ptch TAA_15	TAA	Tex13b	RSAAHALAL
OVA	-	OVA albumin	SIINFEKL
